# Supplementary material for: The Biosimilar Landscape: An Overview of Regulatory Approvals by the EMA and FDA
Source: Pharmaceutics. 2020 Dec 31;13(1):48. doi: 10.3390/pharmaceutics13010048 (PMC7824407; doi:10.3390/pharmaceutics13010048)
Supplement: Supplementary file 1 [file pharmaceutics-13-00048-s001.zip]

Archive with 1 entries (1 files):
- pharmaceutics-1023495-supplementary.xlsx
