# Supplementary material for: The Biosimilar Landscape: An Overview of Regulatory Approvals by the EMA and FDA
Source: Pharmaceutics. 2020 Dec 31;13(1):48. doi: 10.3390/pharmaceutics13010048 (PMC7824407; doi:10.3390/pharmaceutics13010048)
Supplement: Supplementary file 1 [file pharmaceutics-13-00048-s001.zip › pharmaceutics-1023495-supplementary.xlsx]

## Sheet: Table S1
Reference product	Biosimilar name	Approval date	Marketing Authorization Holder	Class	Therapeutic area	Comments
MabThera (rituximab)	Truxima (rituximab)	2017-02-17	Celltrion Healthcare Hungary Kft	mabs/ Antineoplastic agents	Oncology
	Ritemvia (rituximab)	2017-07-13	Celltrion Healthcare Hungary Kft.	mabs/ Antineoplastic agents	Oncology
	Blitzima (rituximab)	2017-07-13	Celltrion Healthcare Hungary Kft.	mabs/ Antineoplastic agents	Oncology
	Rituzena (rituximab)	2017-07-13	Celltrion Healthcare Hungary Kft.	mabs/ Antineoplastic agents	Oncology	10/04/2019 - MA withdrew by the European Comission at the request of the MA holder
	Rixathon (rituximab)	2017-06-15	Sandoz GmbH	mabs/ Antineoplastic agents	Oncology
	Riximyo (rituximab)	2017-06-15	Sandoz GmbH	mabs/ Antineoplastic agents	Oncology
Eprex/Erypo (epoetin alfa)	Epoetin Alfa Hexal	2007-08-27	Hexal AG (Sandoz)	erythropoietin	Haemotology
	Binocrit (epoetin alfa)	2007-08-28	Sandoz GmbH	erythropoietin	Haemotology
	Abseamed (epoetin alfa)	2007-08-27	Medice Arzneimittel Pütter GmbH Co. KG	erythropoietin ANTIANEMIC PREPARATIONS	Haemotology
	Epostim (epoetin alfa)		Reliance GeneMedix Plc	erythropoietin	Haemotology	15/03/2011 - Notification to the CHMP to withdraw the MA application for Epostim, before day 120 while the CHMP was still reviewing initial documentation
Eprex/Erypo (epoetin zeta)	Retacrit (epoetin zeta)	2007-12-18	Pfizer Europe MA EEIG	erythropoietin	Haemotology
	Silapo (epoetin zeta)	2007-12-18	Stada Arzneimittel AG	erythropoietin	Haemotology
Herceptin (trastuzumab)	Ontruzant (trastuzumab)	2017-11-15	Samsung Bioepis NL B.V.	Antineoplastic agents/Monoclonal Antibody/ HER2 receptor antagonist	Oncology
	Trazimera (trastuzumab)	2018-07-26	Pfizer Europe MA EEIG	Antineoplastic agents/Monoclonal Antibody/ HER2 receptor antagonist	Oncology
	Herzuma (trastuzumab)	2018-02-08	Celltrion Healthcare Hungary Kft.	Antineoplastic agents/Monoclonal Antibody/ HER2 receptor	Oncology
	Kanjinti (trastuzumab)	2018-05-16	Amgen Europe B.V., Breda	Antineoplastic agents/Monoclonal Antibody/ HER2 receptor	Oncology
	Ogivri (trastuzumab)	2018-12-12	Mylan S.A.S	Antineoplastic agents/Monoclonal Antibody/ HER2 receptor	Oncology
Neupogen (filgrastim)	Nivestim (filgrastim)	2010-06-07	Pfizer Europe MA EEIG	Immunostimulants	Immunology
	Filgrastim Hexal (filgrastim)	2009-02-06	Hexal AG (Sandoz)	Immunostimulants	Immunology
	Zarzio (filgrastim)	2009-02-06	Sandoz GmbH	Immunostimulants	Immunology
	Accofil (filgrastim)	2014-09-17	Accord Healthcare S.L.U.	Immunostimulants	Immunology
	Grastofil (filgrastim)	2013-10-17	Apotex Europe BV	Immunostimulants	Immunology
	Tevagrastim (filgrastim)	2008-09-15	Teva GmbH	Immunostimulants	Immunology
	Ratiograstim (filgrastim)	2008-09-15	Ratiopharm GmbH	Immunostimulants	Immunology
	Biograstim (filgrastim)	2008-09-15	AbZ-Pharma GmbH	Immunostimulants	Immunology	23/09/2015 - MA withdrew by the European Comission at the request of the MA holder
	Filgrastim ratiopharm	2008-09-15	Ratiopharm GmbH	Immunostimulants	Immunology	20/04/2011 - MA withdrew by the European Comission at the request of the MA holder
Neulasta (pegfilgrastim)	Pelmeg (pegfilgrastim)	2018-11-20	Mundipharma Biologics S.L.	immunostimulant -haematopoietic growth factors	Immunology
	Udenyca (pegfilgrastim)	2018-09-21	ERA Consulting GmbH	immunostimulant -haematopoietic growth factors	Immunology
	Fulphila (pegfilgrastim)	2018-11-20	Mylan S.A.S	immunostimulant -haematopoietic growth factors	Immunology
	Pelgraz (pegfilgrastim)	2018-09-21	Accord Healthcare S.L.U.	immunostimulant -haematopoietic growth factors	Immunology
	Ziextenzo (pegfilgrastim)	2018-11-22	Sandoz GmbH	immunostimulant -haematopoietic growth factors	Immunology
	Grasustek (pegfilgrastim)	2019-06-20	Juta Pharma GmbH	immunostimulant -haematopoietic growth factors	Immunology
	Cegfila (pegfilgrastim)	2019-12-19	Mundipharma Corporation (Ireland) Limited		Immunology
Remicade (infliximab)	Remsima (infliximab)	2013-09-10	Celltrion Healthcare Hungary Kft.	TNF blocker, immunosuppressants	Inflamatory
	Inflectra ((infliximab)	2013-09-09	Pfizer Europe MA EEIG	TNF blocker, immunosuppressants	Inflamatory
	Flixabi ((infliximab)	2016-05-26	Samsung Bioepis NL B.V.	TNF blocker, immunosuppressants	Inflamatory
	Zessly (infliximab)	2018-05-18	Sandoz GmbH	TNF blocker, immunosuppressants	Inflamatory
Enbrel (etanercept)	Benepali (etanercept)	2016-01-13	Samsung Bioepis NL B.V.	Immunosuppressants	Inflamatory
	Erelzi (etanercept)	2017-06-23	Sandoz GmbH	Immunosuppressants	Inflamatory
GONAL-f (follitropin alfa)	Ovaleap (follitropin alfa)	2013-09-27	Theramex Ireland Limited	Sex hormones and modulators of the genital system	Anovulation
	Bemfola (follitropin alfa)	2014-03-26	Gedeon Richter Plc.	Sex hormones and modulators of the genital system	Anovulation
Roferon-A	Alpheon (interferon alfa-2a)		BioPartners GmbH	Recombinant human interferon alfa-2a	Hepatitis C	28/06/2006 - CHMP recommended the refusal of a MA
Avastin (bevacizumab)	Zirabev (bevacizumab)	2019-02-14	Pfizer Europe MA EEIG	Monoclonal antibody, Antineoplastic agents	Oncology
	Mvasi (bevacizumab)	2018-01-15	Amgen Europe B.V.	Monoclonal antibody, Antineoplastic agents	Oncology
Humira (adalimumab)	Hefiya (adalimumab)	2018-07-26	Sandoz GmbH	TNF blocker, monoclonal antibody	Inflamatory
	Kromeya (adalimumab)	2019-04-02	Fresenius Kabi Deutschland GmbH	TNF blocker, monoclonal antibody	Inflamatory
	Imraldi (adalimumab)	2017-08-24	Samsung Bioepis NL B.V.	TNF blocker, monoclonal antibody	Inflamatory
	Hyrimoz (adalimumab)	2018-07-26	Sandoz GmbH	TNF blocker, monoclonal antibody	Inflamatory
	Amgevita (adalimumab)	2017-03-21	Amgen Europe B.V.	TNF blocker, monoclonal antibody	Inflamatory
	Idacio (adalimumab)	2019-04-02	Fresenius Kabi Deutschland GmbH	TNF blocker, monoclonal antibody	Inflamatory
	Halimatoz (adalimumab)	2018-07-26	Sandoz GmbH	TNF blocker, monoclonal antibody	Inflamatory
	Hulio (adalimumab)	2018-09-16	Mylan S.A.S.	TNF blocker, monoclonal antibody	Inflamatory
	Cyltezo (adalimumab)	2017-11-10	Boehringer Ingelheim International GmbH	TNF blocker, monoclonal antibody	Inflamatory	15/01/2019 - MA withdrew by the European Comission at the request of the MA holder
	Solymbic (adalimumab)	2017-03-22	Amgen Europe B.V.	TNF blocker, monoclonal antibody	Inflamatory	15/06/2018 - MA withdrew by the European Comission at the request of the MA holder
Lantus (insulin glargine)	Semglee (insulin glargine)	2018-03-23	Mylan S.A.S	Drugs used in diabetes	Diabetes Mellitus
	Lusduna (insulin glargine)	2017-01-03	Merck Sharp & Dohme B.V.	Drugs used in diabetes	Diabetes Mellitus	29/10/2018 - MA withdrew by the European Comission at the request of the MA holder
	Abasaglar (insulin glargine)	2014-09-09	Eli Lilly Nederland B.V.	Drugs used in diabetes	Diabetes Mellitus
Humalog (insulin lispro)	Insulin lispro Sanofi (insulin lispro)	2017-07-18	Sanofi-Aventis groupe	Drugs used in diabetes	Diabetes Mellitus
Humulin S(insulin human)	Solumarv (insulin human)		Marvel Lifesciences Ltd	Drugs used in diabetes	Diabetes Mellitus	19/11/2015 - CHMP recommended the refusal of a MA
Genotropin (somatropin)	Omnitrope (somatropin)	2006-04-12	Sandoz GmbH	PITUITARY AND HYPOTHALAMIC HORMONES AND ANALOGUES	Turner Syndrome, Dwarfism, Pituitary
	Valtropin (valpropin)	2006-04-24	BioPartners GmbH	PITUITARY AND HYPOTHALAMIC HORMONES AND ANALOGUES	Turner Syndrome, Dwarfism, Pituitary	10/05/2012 - MA withdrew by the European Comission at the request of the MA holder
Clexane (enoxaparin sodium)	Thorinane (enoxaparin sodium)	2016-09-14	Pharmathen S.A.	Antithrombotic agents	Venous Thromboembolism
	Inhixa (enoxaparin sodium)	2016-09-15	Techdow Europe AB	Antithrombotic agents	Venous Thromboembolism
Forsteo (teriparatide)	Terrosa (teriparatide)	2017-01-04	Gedeon Richter Plc.	CALCIUM HOMEOSTASIS	Osteoporosis
	Movymia (teriparatide)	2017-01-11	STADA Arzneimittel AG	CALCIUM HOMEOSTASIS	Osteoporosis
				CLASSIFY BY EU GROUPS

## Sheet: Table S2 
Reference product	Biosimilar name	Approval date	Company	Therapeutic area	Market status
Avastin (bevacizumab)	Mvasi (bevacizumab-awwb)	2017-09-14	Amgen	Oncology	Available
	Zirabev (bevacizumab-bvzr)	2019-06-27	Sandoz	Oncology	Available
Enbrel (etanercept)	Erelzi (etanercept-szzs)	2016-08-30	Sandoz	Inflamatory	Not available
	Eticovo (etanercept-ykro)	2019-04-25	Samsung Bioepis	Inflamatory	Not available
Epogen (epoetin-alfa)	Retacrit (epoetin alfa-epbx)	2018-05-15	Pfizer (Hospira)	Haematology	Available
Herceptin (trastuzumab)	Ogivri (trastuzumab-dkst)	2017-12-01	Mylan Gmbh	Oncology	Not available
	Herzuma (trastuzumab-pkrb)	2018-12-14	Celltrion	Oncology	Not available
	Ontruzant (trastuzumab-dttb)	2019-01-18	Samsung Bioepis	Oncology	Not available
	Trazimera (trastuzumab-qyyp)	2019-03-11	Pfizer	Oncology	Not available
	Kanjinti (trastuzumab-anns)	2019-06-13	Amgen	Oncology	Available
Humira (adalimumab)	Amjevita (adalimumab -atto)	2016-09-23	Amgen	Inflamatory	Not available
	Cyltezo (adalimumab-adbm)	2017-08-25	Boehringer Ingelheim	Inflamatory	Not available
	Hyrimoz (adalimumab-adaz)	2018-10-30	Sandoz	Inflamatory	Not available
	Hadlima (adalimumab-bwwd)	2019-07-23	Samsung Bioepis	Inflamatory	Not available
	Abrilada (adalimumab-afzb)	2019-11-15	Pfizer	Inflamatory	Not available
Neulasta (pegfilgrastim)	Fulphila (pegfilgrastim-jmdb)	2018-06-04	Mylan Gmbh	Immunology	Available
	Udenyca (pegfilgrastim-cbqv)	2018-11-02	Coherus Biosciences	Immunology	Available
	Ziextenzo (pegfilgrastim-bmez)	2019-11-04	Sandoz	Immunology	Available
Neupogen (filgrastim)	Zarxio (filgrastim-sndz)	2015-03-06	Sandoz	Immunology	Available
	Nivestym (filgrastim-aafi)	2018-07-20	Pfizer	Immunology	Available
Remicade (infliximab)	Inflectra (infliximab-dyyb)	2016-04-05	celltrion	Inflamatory	Available
	Ixifi (infliximab-qbtx)	2017-12-13	Pfizer	Inflamatory	Not available
	Renflexis (infliximab-abda)	2017-04-21	Merck/Samsung Bioepis	Inflamatory	Available
	Avsola (infliximab-axxq)	2019-12-06	Amgen	Inflamatory	Not available
Rituxan (rituximab)	Truxima (rituximab-abbs)	2018-11-28	Celltrion	Oncology	Not available
	Ruxience (rituximab-pvvr)	2019-07-23	Pfizer	Oncology	Not available
